# Supplementary material for: Malaria vectors in South America: current and future scenarios
Source: Parasit Vectors. 2015 Aug 19;8:426. doi: 10.1186/s13071-015-1038-4 (PMC4539674; doi:10.1186/s13071-015-1038-4)
Supplement: Additional file 1: — Tabular data in Excel Spreadsheet. Anopheles darlingi Occurrence Data. (XLSX 12 kb) [file 13071_2015_1038_MOESM1_ESM.xlsx]

## Sheet: darlingi
Taxon	Longitude	Latitude	Source
Anopheles darlingi	-49.2651	-8.32322	MAMS/ESB and/or ref 35
Anopheles darlingi	-63.9333	-8.91345	MAMS/ESB and/or ref 35
Anopheles darlingi	-48.8313	-20.0395	MAMS/ESB and/or ref 35
Anopheles darlingi	-63.8325	-8.84916	MAMS/ESB and/or ref 35
Anopheles darlingi	-40.017	-19.0505	MAMS/ESB and/or ref 35
Anopheles darlingi	-62.1683	-8.915	MAMS/ESB and/or ref 35
Anopheles darlingi	-48.2025	-13.5289	MAMS/ESB and/or ref 35
Anopheles darlingi	-63.8818	-8.90713	MAMS/ESB and/or ref 35
Anopheles darlingi	-55.6167	-19.5156	MAMS/ESB and/or ref 35
Anopheles darlingi	-63.8823	-8.90764	MAMS/ESB and/or ref 35
Anopheles darlingi	-49.8161	-10.6486	MAMS/ESB and/or ref 35
Anopheles darlingi	-49.0572	-20.0789	MAMS/ESB and/or ref 35
Anopheles darlingi	-40.117	-19.0838	MAMS/ESB and/or ref 35
Anopheles darlingi	-48.4402	-22.0691	MAMS/ESB and/or ref 35
Anopheles darlingi	-48.3917	-22.1344	MAMS/ESB and/or ref 35
Anopheles darlingi	-42.3083	-22.627	MAMS/ESB and/or ref 35
Anopheles darlingi	-48.1525	-13.5569	MAMS/ESB and/or ref 35
Anopheles darlingi	-49.3903	-20.1958	MAMS/ESB and/or ref 35
Anopheles darlingi	-66.9151	-10.113	MAMS/ESB and/or ref 35
Anopheles darlingi	-63.3483	-9.66806	MAMS/ESB and/or ref 35
Anopheles darlingi	-62.7637	-10.2916	MAMS/ESB and/or ref 35
Anopheles darlingi	-59.9373	-14.9913	MAMS/ESB and/or ref 35
Anopheles darlingi	-54.291	-24.2718	MAMS/ESB and/or ref 35
Anopheles darlingi	-67.1352	-9.68456	MAMS/ESB and/or ref 35
Anopheles darlingi	-52.1825	-23.5255	MAMS/ESB and/or ref 35
Anopheles darlingi	-54.3502	-24.8541	MAMS/ESB and/or ref 35
Anopheles darlingi	-40.0503	-19.0505	MAMS/ESB and/or ref 35
Anopheles darlingi	-39.8848	-19.0838	MAMS/ESB and/or ref 35
Anopheles darlingi	-54.2668	-25.3366	MAMS/ESB and/or ref 35
Anopheles darlingi	-50.9723	0.212686	MAMS/ESB and/or ref 35
Anopheles darlingi	-54.2269	-2.74639	MAMS/ESB and/or ref 35
Anopheles darlingi	-48.4372	-22.0756	MAMS/ESB and/or ref 35
Anopheles darlingi	-55.5039	-11.8639	MAMS/ESB and/or ref 35
Anopheles darlingi	-53.083	5.433	MAMS/ESB and/or ref 35
Anopheles darlingi	-60.5	2.75	ref 27 and/or 34
Anopheles darlingi	-60.1841	4.55429	ref 27 and/or 34
Anopheles darlingi	-63.3703	2.78761	ref 27 and/or 34
Anopheles darlingi	-59.5987	0.859909	ref 27 and/or 34
Anopheles darlingi	-60.5981	0.010441	ref 27 and/or 34
Anopheles darlingi	-50.95	1.317	ref 27 and/or 34
Anopheles darlingi	-55.983	-4.25	ref 27 and/or 34
Anopheles darlingi	-48.983	-2.95	ref 27 and/or 34
Anopheles darlingi	-49.283	-1.417	ref 27 and/or 34
Anopheles darlingi	-48.857	-1.763	ref 27 and/or 34
Anopheles darlingi	-47.283	-1.183	ref 27 and/or 34
Anopheles darlingi	-48.75	-1.867	ref 27 and/or 34
Anopheles darlingi	-47.567	-1.283	ref 27 and/or 34
Anopheles darlingi	-60.667	2.817	ref 27 and/or 34
Anopheles darlingi	-54.9	-10.383	ref 27 and/or 34
Anopheles darlingi	-48.3	-22.117	ref 27 and/or 34
Anopheles darlingi	-49.118	-5.369	ref 27 and/or 34
Anopheles darlingi	-49.097	-3.843	ref 27 and/or 34
Anopheles darlingi	-59.6716	-3.00893	ref 27 and/or 34
Anopheles darlingi	-62.6497	-4.07007	ref 27 and/or 34
Anopheles darlingi	-61.414	-1.54961	ref 27 and/or 34
Anopheles darlingi	-52.569	-0.254624	ref 27 and/or 34
Anopheles darlingi	-53.3875	-1.08268	ref 27 and/or 34
Anopheles darlingi	-47.8394	-0.75022	ref 27 and/or 34
Anopheles darlingi	-50.4592	-2.46342	ref 27 and/or 34
Anopheles darlingi	-51.9333	-3.38333	ref 27 and/or 34
Anopheles darlingi	-52.2	-3.11667	ref 27 and/or 34
Anopheles darlingi	-51.8	-3.11667	ref 27 and/or 34
Anopheles darlingi	-51.7	-3.13333	ref 27 and/or 34
Anopheles darlingi	-51.9	-3.51667	ref 27 and/or 34
Anopheles darlingi	-51.9333	-3.58333	ref 27 and/or 34
Anopheles darlingi	-63.3703	2.78761	ref 27 and/or 34
